# Supplementary material for: Automatization and self-maintenance of the O-GlcNAcome catalog: a smart scientific database
Source: Database (Oxford). 2021 Jul 19;2021:baab039. doi: 10.1093/database/baab039 (PMC8288053; doi:10.1093/database/baab039)
Supplement: baab039_Supp [file baab039_supp.zip]

Archive with 1 entries (1 files):
- clean_Malard2021_Database_appendix.pdf
